# Supplementary material for: Non-Standardized Methods of Assessing Tibial Loads During Different Gait Speeds Obscures Load-Management Recommendations in Healthy Adults
Source: Sensors (Basel). 2026 Jul 10;26(14):4401. doi: 10.3390/s26144401 (PMC13417389; doi:10.3390/s26144401)
Supplement: Supplementary file 1 [file sensors-26-04401-s001.zip]

Archive with 1 entries (1 files):
- sensors-4163617-supplementary.pdf
